# Supplementary material for: The Inclusion of Rights of People with Disabilities and Women and Girls in Water, Sanitation, and Hygiene Policy Documents and Programs of Bangladesh and Cambodia: Content Analysis Using EquiFrame
Source: Int J Environ Res Public Health. 2021 May 11;18(10):5087. doi: 10.3390/ijerph18105087 (PMC8151976; doi:10.3390/ijerph18105087)
Supplement: Supplementary file 1 [file ijerph-18-05087-s001.zip]

Archive with 1 entries (1 files):
- ijerph-1185989-SI.pdf
